# Supplementary material for: One millennium of historical freshwater fish occurrence data for Portuguese rivers and streams
Source: Sci Data. 2018 Aug 14;5:180163. doi: 10.1038/sdata.2018.163 (PMC6091242; doi:10.1038/sdata.2018.163)
Supplement: Supplementary file 1 [file sdata2018163-isa1.zip]

Archive with 3 entries (3 files):
- i_Investigation.txt
- s_study_Duarte.txt
- a_assay_Duarte.txt
