# Supplementary material for: One millennium of historical freshwater fish occurrence data for Portuguese rivers and streams
Source: Sci Data. 2018 Aug 14;5:180163. doi: 10.1038/sdata.2018.163 (PMC6091242; doi:10.1038/sdata.2018.163)
Supplement: Supplementary file 1 [file sdata2018163-isa1.zip › i_Investigation.txt]

# Investigation File generated for Scientific Data with Investigation File Authoring Tool version 0.1.0 on 16/07/2018 - This metadata file is CC0
ONTOLOGY SOURCE REFERENCE
Term Source Name	IAO	GAZ	ENVO	ERO	OBI	NCIT
Term Source File	http://data.bioontology.org/ontologies/IAO	http://data.bioontology.org/ontologies/GAZ	http://data.bioontology.org/ontologies/ENVO	http://data.bioontology.org/ontologies/ERO	http://data.bioontology.org/ontologies/OBI	http://data.bioontology.org/ontologies/NCIT
Term Source Version	2015-02-23	$Revision: 1.512 $	2013-08-02	2013-08-02	2014-08-18	17.06d
Term Source Description	Information Artifact Ontology	Gazetteer	Environment Ontology	Eagle-I Research Resource Ontology	Ontology for Biomedical Investigations	National Cancer Institute Thesaurus
INVESTIGATION
Investigation Identifier
Investigation Title
Investigation Description
Investigation Submission Date
Investigation Public Release Date
INVESTIGATION PUBLICATIONS
Investigation PubMed ID
Investigation Publication DOI
Investigation Publication Author List
Investigation Publication Title
Investigation Publication Status
Investigation Publication Status Term Accession Number
Investigation Publication Status Term Source REF
INVESTIGATION CONTACTS
Investigation Person Last Name
Investigation Person Mid Initials
Investigation Person First Name
Investigation Person Address
Investigation Person Phone
Investigation Person Fax
Investigation Person Email
Investigation Person Affiliation
Investigation Person Roles
Investigation Person Roles Term Accession Number
Investigation Person Roles Term Source REF
STUDY
Study Identifier	10.1038/sdata.2018.163
Study Title	One millennium of historical freshwater fish occurrence data for Portuguese rivers and streams
Study Submission Date	04/05/2018
Study Public Release Date	14/08/2018
Study Description	http://www.nature.com/articles/sdata2018163#abstract
Study File Name	s_study_Duarte.txt
Comment[Subject Keywords]	//;//;//
Comment[Manuscript Licence]	CC BY-4.0
Comment[Experimental Metadata Licence]	CC0
Comment[Supplementary Information File Name]	
Comment[Supplementary Information File Type]	x-zip-compressed
Comment[Supplementary Information File URL]	http://www.nature.com/articles/sdata2018163#supplementary-information
Comment[Data Repository]	Open Science Framework
Comment[Data Record Accession]	doi:10.17605/OSF.IO/TXCYS
Comment[Data Record URI]	https://doi.org/10.17605/OSF.IO/TXCYS
STUDY DESIGN DESCRIPTORS
Study Design Type	data integration objective	time series design	biodiversity assessment objective
Study Design Type Term Accession Number	ERO:0100092	OBI:0500020	OBI:0001969
Study Design Type Term Source REF	ERO	OBI	OBI
STUDY PUBLICATIONS
Study PubMed ID	""
Study Publication DOI	doi:10.1007/s00027-014-0371-6
Study Publication Author List	""
Study Publication Title	""
Study Publication Status	published
Study Publication Status Term Accession Number	
Study Publication Status Term Source REF	
STUDY FACTORS
Study Factor Name	source data date
Study Factor Type	temporal_interval
Study Factor Type Term Accession Number	http://www.ifomis.org/bfo/1.1/span#TemporalInterval
Study Factor Type Term Source REF	ERO
STUDY ASSAYS
Study Assay Measurement Type	Historical Data Analysis
Study Assay Measurement Type Term Accession Number	NCIT:C139455
Study Assay Measurement Type Term Source REF	NCIT
Study Assay Technology Type	digital curation
Study Assay Technology Type Term Accession Number	OBI:0302914
Study Assay Technology Type Term Source REF	OBI
Study Assay Technology Platform	""
Study Assay File Name	a_assay_Duarte.txt
STUDY PROTOCOLS
Study Protocol Name	Historical sources	Taxonomical precision	Georeferencing
Study Protocol Type	selection	data item extraction from journal article	digital curation
Study Protocol Type Term Accession Number	OBI:0001928	IAO:0000443	OBI:0302914
Study Protocol Type Term Source REF	OBI	OBI	OBI
Study Protocol Description			
Study Protocol URI	""	""	""
Study Protocol Version			
Study Protocol Parameters Name	""	""	""
Study Protocol Parameters Name Term Accession Number	""	""	""
Study Protocol Parameters Name Term Source REF	""	""	""
Study Protocol Components Name	""	""	""
Study Protocol Components Type	""	""	""
Study Protocol Components Type Term Accession Number	""	""	""
Study Protocol Components Type Term Source REF	""	""	""
STUDY CONTACTS
Study Person Last Name	Duarte	Moreira	Branco	da Costa	Ferreira	Segurado
Study Person First Name	Gonçalo	Miguel	Paulo	Luís	Maria Teresa 	Pedro
Study Person Mid Initials						
Study Person Email	goncalo.f.duarte@gmail.com	""	""	""	""	""
Study Person Phone						
Study Person Fax						
Study Person Address						
Study Person Affiliation	University of Lisbon, School of Agriculture, Forest Research Centre, Tapada da Ajuda, 1349-017 Lisbon, Portugal	University of Lisbon, Instituto Superior Técnico, CERIS-Civil Engineering Research and Innovation for Sustainability, Avenida Rovisco Pais, 1049-001 Lisbon, Portugal	University of Lisbon, School of Agriculture, Forest Research Centre, Tapada da Ajuda, 1349-017 Lisbon, Portugal	University of Lisbon, School of Agriculture, Forest Research Centre, Tapada da Ajuda, 1349-017 Lisbon, Portugal	University of Lisbon, School of Agriculture, Forest Research Centre, Tapada da Ajuda, 1349-017 Lisbon, Portugal	University of Lisbon, School of Agriculture, Forest Research Centre, Tapada da Ajuda, 1349-017 Lisbon, Portugal
Study Person Roles						
Study Person Roles Term Accession Number						
Study Person Roles Term Source REF						
Comment[Study Person ORCID]	0000-0003-3707-601X			0000-0001-5910-7126		
Comment[Funder]						
Comment[FundRef ID]						
Comment[Funder Term Source REF]						
Comment[Grant Identifier]						
