# Supplementary material for: One millennium of historical freshwater fish occurrence data for Portuguese rivers and streams
Source: Sci Data. 2018 Aug 14;5:180163. doi: 10.1038/sdata.2018.163 (PMC6091242; doi:10.1038/sdata.2018.163)
Supplement: Supplementary file 1 [file sdata2018163-isa1.zip › s_study_Duarte.txt]

Source Name	Material Type	Term Source REF	Term Accession Number	Characteristics[geographical location]	Term Source REF	Term Accession Number	Characteristics[environment type]	Term Source REF	Term Accession Number	Protocol REF	Sample Name	Factor Value[source data date]
sources dated before the 16th century	publication	IAO	IAO:0000311	Portuguese Republic	GAZ	GAZ:00002944	freshwater river biome	ENVO	ENVO:01000253	Historical sources	charters	11th to 20th centuries
sources dated before the 16th century	publication	IAO	IAO:0000311	Portuguese Republic	GAZ	GAZ:00002944	freshwater river biome	ENVO	ENVO:01000253	Historical sources	inquiries	11th to 20th centuries
sources dated before the 16th century	publication	IAO	IAO:0000311	Portuguese Republic	GAZ	GAZ:00002944	freshwater river biome	ENVO	ENVO:01000253	Historical sources	donations	11th to 20th centuries
sources dated before the 16th century	publication	IAO	IAO:0000311	Portuguese Republic	GAZ	GAZ:00002944	freshwater river biome	ENVO	ENVO:01000253	Historical sources	monastic chronicles	11th to 20th centuries
16th century onwards	publication	IAO	IAO:0000311	Portuguese Republic	GAZ	GAZ:00002944	freshwater river biome	ENVO	ENVO:01000253	Historical sources	chorographies	11th to 20th centuries
16th century onwards	publication	IAO	IAO:0000311	Portuguese Republic	GAZ	GAZ:00002944	freshwater river biome	ENVO	ENVO:01000253	Historical sources	historical-geographical memos	11th to 20th centuries
16th century onwards	publication	IAO	IAO:0000311	Portuguese Republic	GAZ	GAZ:00002944	freshwater river biome	ENVO	ENVO:01000253	Historical sources	parish inquiries	11th to 20th centuries
16th century onwards	publication	IAO	IAO:0000311	Portuguese Republic	GAZ	GAZ:00002944	freshwater river biome	ENVO	ENVO:01000253	Historical sources	dictionaries	11th to 20th centuries
information from private libraries	publication	IAO	IAO:0000311	Portuguese Republic	GAZ	GAZ:00002944	freshwater river biome	ENVO	ENVO:01000253	Historical sources	private libraries	11th to 20th centuries
