# Supplementary material for: One millennium of historical freshwater fish occurrence data for Portuguese rivers and streams
Source: Sci Data. 2018 Aug 14;5:180163. doi: 10.1038/sdata.2018.163 (PMC6091242; doi:10.1038/sdata.2018.163)
Supplement: Supplementary file 1 [file sdata2018163-isa1.zip › a_assay_Duarte.txt]

Sample Name	Protocol REF	Protocol REF	Assay Name	Raw Data File	Comment[Data Repository]	Comment[Data Record Accession]	Comment[Data Record URI]
charters	Taxonomical precision	Georeferencing	charters	PHish Database	Open Science Framework	doi:10.17605/OSF.IO/TXCYS	https://doi.org/10.17605/OSF.IO/TXCYS
inquiries	Taxonomical precision	Georeferencing	inquiries	PHish Database	Open Science Framework	doi:10.17605/OSF.IO/TXCYS	https://doi.org/10.17605/OSF.IO/TXCYS
donations	Taxonomical precision	Georeferencing	donations	PHish Database	Open Science Framework	doi:10.17605/OSF.IO/TXCYS	https://doi.org/10.17605/OSF.IO/TXCYS
monastic chronicles	Taxonomical precision	Georeferencing	monastic chronicles	PHish Database	Open Science Framework	doi:10.17605/OSF.IO/TXCYS	https://doi.org/10.17605/OSF.IO/TXCYS
chorographies	Taxonomical precision	Georeferencing	chorographies	PHish Database	Open Science Framework	doi:10.17605/OSF.IO/TXCYS	https://doi.org/10.17605/OSF.IO/TXCYS
historical-geographical memos	Taxonomical precision	Georeferencing	historical-geographical memos	PHish Database	Open Science Framework	doi:10.17605/OSF.IO/TXCYS	https://doi.org/10.17605/OSF.IO/TXCYS
parish inquiries	Taxonomical precision	Georeferencing	parish inquiries	PHish Database	Open Science Framework	doi:10.17605/OSF.IO/TXCYS	https://doi.org/10.17605/OSF.IO/TXCYS
dictionaries	Taxonomical precision	Georeferencing	dictionaries	PHish Database	Open Science Framework	doi:10.17605/OSF.IO/TXCYS	https://doi.org/10.17605/OSF.IO/TXCYS
private libraries	Taxonomical precision	Georeferencing	private libraries	PHish Database	Open Science Framework	doi:10.17605/OSF.IO/TXCYS	https://doi.org/10.17605/OSF.IO/TXCYS
